# Supplementary material for: Dysfunctional muscle activities and co-contraction in the lower-limb of lumbar disc herniation patients during walking
Source: Sci Rep. 2020 Nov 24;10:20432. doi: 10.1038/s41598-020-77150-7 (PMC7686363; doi:10.1038/s41598-020-77150-7)
Supplement: Supplementary file 1 — Supplementary Data 1. [file 41598_2020_77150_MOESM1_ESM.xls]

## Sheet: SEMG_RMS
		Affected side																Affected side
		RF				BF				TA				LG				RF				BF				TA				LG
Group	Number	DS1	SS	DS2	SW	DS1	SS	DS2	SW	DS1	SS	DS2	SW	DS1	SS	DS2	SW	DS1	SS	DS2	SW	DS1	SS	DS2	SW	DS1	SS	DS2	SW	DS1	SS	DS2	SW
LDH	1	4.72445	9.01332	3.19709	2.73512	32.0495	22.8615	13.1415	8.49336	25.6426	22.6323	27.5066	27.6846	6.35121	10.3336	8.22122	3.1468	9.14598	5.58039	2.45872	2.79674	16.2816	3.16735	2.69199	6.99752	10.7539	11.4739	17.6254	8.04968	6.55469	11.1343	7.91349	7.14592
	2	6.34661	3.63618	2.62805	5.24663	9.9535	8.2793	4.13654	18.1068	29.7449	19.3755	9.72643	18.391	8.48182	10.0722	4.89697	5.30075	8.82179	5.20282	4.24946	5.83547	6.17553	30.6814	11.5275	24.7779	35.8034	37.9875	18.3767	21.3058	9.45656	13.1697	4.09806	4.58785
	3	26.2514	10.5443	8.04631	6.15797	20.1911	10.2982	12.65	11.3953	45.8079	67.8407	10.0315	6.54999	17.8576	10.6095	7.97173	4.09558	8.52551	7.59654	2.04786	2.83497	49.8969	20.2483	17.9018	13.5292	27.2974	91.4866	27.4694	14.9129	11.698	46.7641	15.4017	7.65261
	4	5.02164	6.97545	10.3683	20.6622	16.3779	6.37003	11.5796	31.5481	8.5442	9.43026	22.2313	38.5511	6.94153	17.174	12.3551	15.1685	4.43521	4.1786	4.57652	20.8802	3.48506	4.26448	7.62121	24.3035	7.86341	14.1266	15.6074	43.1795	15.2377	19.3257	5.71402	28.2812
	5	9.18169	4.91915	3.07341	14.1962	19.2898	9.1435	4.04367	6.35902	16.4311	11.5691	6.18709	11.0026	24.6426	31.2663	15.4386	3.30129	5.58901	3.59073	4.89322	4.34894	37.9422	12.2901	11.1484	8.77792	14.4469	10.8352	15.3096	25.3419	102.286	57.3093	24.7382	19.131
	6	7.66253	4.04708	4.40038	5.36222	11.5935	3.61963	7.85252	9.14503	65.2738	23.2813	42.2371	41.4353	17.8993	70.3666	4.53676	6.5659	4.31718	3.30419	5.89614	4.326	5.1496	4.58785	20.623	8.77783	64.5203	22.7226	31.7046	45.4866	29.207	45.1186	3.92276	13.3133
	7	29.2229	8.23369	5.73051	4.64355	25.0149	15.2142	14.2838	28.2551	30.8549	16.1177	31.6088	21.5519	60.6715	18.2329	25.5865	22.78	37.5461	12.4249	17.1949	15.3138	10.6209	8.80435	19.2308	28.0773	44.7274	17.016	30.1486	27.9494	73.5773	10.4101	39.9621	35.8387
	8	8.06563	12.152	5.56421	6.76534	20.6319	16.1619	5.24487	4.7441	16.0499	57.6299	6.68874	24.4097	5.3642	24.6895	28.6532	12.5226	4.77531	9.496	4.41176	4.80282	13.8952	25.6847	4.77292	8.42876	5.64286	52.1138	12.4394	21.7258	6.14968	97.1395	33.8628	11.7608
	9	31.4464	17.4186	3.26116	14.803	10.668	17.2991	16.9081	36.2741	8.48832	39.1361	15.7939	37.9456	15.0055	24.5514	10.4505	67.3787	6.13286	19.2017	8.47219	101.958	16.626	19.9808	31.9251	25.6519	17.8681	14.54	17.6373	56.852	27.499	20.0939	25.8441	72.7239
	10	16.2917	8.85724	3.74067	5.89217	9.38575	4.29276	9.54914	13.1706	86.3648	40.0092	28.7503	42.8206	35.5879	40.372	77.5885	98.2058	15.4227	5.79396	4.91991	10.2485	4.94084	4.53181	6.66934	5.12155	49.466	9.20874	31.5989	32.4108	11.7311	17.2939	3.84918	13.7766
	11	5.56242	4.68979	4.30791	4.35177	14.2159	12.1111	7.61115	28.5048	10.9257	12.4472	53.0679	37.4198	17.7894	16.1024	7.59739	14.9979	4.94987	5.74542	4.35663	5.50892	9.6906	5.83603	5.65057	13.8969	27.9907	32.7217	25.2511	16.5055	49.4637	11.1813	7.9247	11.8757
	12	37.7649	5.11331	12.4918	4.81258	29.2481	6.6365	3.77599	18.992	37.1933	11.9302	34.8116	46.9822	27.2484	26.9646	7.1212	15.0534	8.27751	2.76444	3.42263	4.30758	13.5533	9.56985	6.01565	23.6326	127.677	20.8962	28.9792	74.6671	60.5256	16.2915	11.7771	19.1293
	13	7.12608	6.31974	5.83306	5.64223	6.39334	4.4941	6.76201	25.5331	52.1464	17.9474	34.2156	50.7587	9.22823	17.8637	6.99891	11.9588	18.9222	8.68239	3.68193	9.6856	28.2206	19.2127	6.87452	30.7904	58.8402	59.9966	48.0364	53.7537	21.0539	15.3609	6.55128	12.5274
	14	20.9078	3.35188	5.92748	7.24992	16.2226	8.39206	10.6103	18.0698	65.5941	65.9249	22.4308	47.6198	49.7207	10.7753	11.4657	28.0756	22.1739	8.36574	8.8825	22.2767	32.8986	6.50592	4.84077	17.7761	48.9368	26.969	22.5287	41.043	57.3137	6.43741	9.67667	28.0258
	15	7.66523	23.2729	6.87071	13.2214	15.3154	6.78805	8.79345	19.8928	82.9732	52.2614	33.6128	47.1704	31.9899	44.632	6.54668	14.5598	8.60172	3.56843	4.38516	4.04519	16.3816	13.0454	12.1606	17.8322	66.8377	35.3491	35.0803	65.1961	15.4367	33.5937	5.74489	11.6423
	16	9.98875	89.4197	7.28748	36.0348	7.88345	4.85312	6.36564	8.9033	9.04615	6.88808	20.4818	37.7286	17.0598	6.23107	6.32651	10.2677	11.8867	12.6467	16.1957	18.7008	6.46389	3.82153	6.14362	6.47843	18.434	29.9499	25.9306	34.8711	50.5063	9.31542	7.47052	18.9739
	17	15.1247	10.9757	9.19557	9.37732	4.91788	26.6053	11.6335	4.91882	48.3763	28.0771	36.3642	54.6138	18.4652	14.2859	8.53907	7.42476	23.9562	5.14169	3.81922	9.37237	17.9604	22.0234	11.3761	19.1559	7.69175	10.1238	12.8478	48.3511	10.7154	19.1693	2.65522	5.69514
Control	1	19.6146	4.58699	3.13028	5.32056	7.48799	18.5158	6.2363	8.86185	56.3306	33.127	21.8194	32.0562	14.0209	23.5628	3.33023	7.46745	11.9816	5.00673	4.54981	5.28729	4.00447	3.89244	4.04436	8.54253	19.1872	34.234	23.3173	45.8	8.71363	16.5512	3.49746	4.3669
	2	6.49391	4.2453	3.77402	4.78268	6.86732	5.43412	8.6918	9.91499	108.894	32.8688	48.0949	53.472	7.28122	13.1638	5.34451	4.36423	4.46793	3.50555	3.41968	8.46143	5.15109	3.90711	4.36078	4.91642	65.4069	38.5429	57.038	52.4495	16.4883	19.5411	5.4049	3.34795
	3	27.7088	11.7816	9.9975	9.17184	21.0093	5.6638	6.45789	13.4265	19.7109	11.2761	11.8239	46.882	20.2824	28.3603	3.45056	16.1432	27.5516	9.62753	6.24691	5.12823	6.72884	4.25512	7.35756	36.407	136.043	35.6606	71.9524	53.6493	5.86443	24.8498	3.45857	4.77254
	4	8.41072	3.31849	1.96223	3.84693	28.9456	3.56482	5.02907	17.7238	51.3131	20.4633	11.9538	26.0264	16.0667	11.4698	8.38074	8.19691	6.40725	4.55137	2.18555	2.36036	7.93218	6.47691	8.94473	6.06792	16.1507	5.02587	14.8671	23.1025	11.1514	15.4131	9.74348	6.79154
	5	19.7248	13.8456	2.80193	4.23967	15.7016	4.21363	5.07446	5.38683	35.4646	14.6156	25.5352	14.8927	22.305	11.6555	9.23543	4.54038	16.5376	7.88944	4.53166	4.24255	29.9889	7.11856	9.56001	8.33964	44.4728	11.664	9.92431	21.3057	28.5061	16.3564	10.2127	3.69288
	6	9.25601	3.56838	4.05435	5.46771	19.201	6.06455	2.80872	9.57806	54.4201	22.6818	24.7661	29.8789	15.3014	32.6421	5.17564	5.24531	8.3698	3.94988	9.17745	6.43031	15.8117	10.6717	11.0205	15.4396	15.9417	10.1203	31.2505	34.0827	6.12788	19.6416	3.28528	4.29454
	7	13.6137	6.22946	6.91717	8.61669	17.9455	8.23755	6.75469	8.42855	40.042	25.3951	21.1328	33.9605	5.70994	9.61972	46.6759	18.1438	10.224	3.92994	5.0203	5.82347	13.4706	11.1989	18.4629	17.9316	46.7961	10.4962	16.5215	27.395	3.48179	6.47436	23.813	30.7709
	8	3.66189	4.40615	2.71264	4.78098	17.097	11.3628	3.99399	6.78015	15.6943	22.9055	13.3663	12.6655	9.30273	15.1975	5.59488	4.5405	6.37518	6.92394	4.41298	9.13034	13.7295	9.46866	10.6193	13.6996	19.2178	16.6066	22.6501	13.2802	16.9986	14.8022	11.6359	5.85095
	9	7.79646	8.04915	3.60262	5.15278	11.3222	5.02728	5.35189	13.774	5.28894	9.48716	56.9422	27.8681	10.8419	13.4563	3.49343	6.0681	10.4518	6.99156	5.98756	6.8658	19.1168	10.596	10.1689	12.5056	28.2002	19.3623	36.6488	37.6456	7.68982	8.73837	3.53886	6.7589
	10	5.47711	4.82664	5.38488	5.36758	8.58967	6.81085	6.77671	14.3897	63.3438	55.1756	21.8775	41.1234	19.3156	32.0581	18.3475	4.66632	3.23379	3.21919	3.10483	3.61154	49.8325	5.35929	4.20636	32.0291	15.0847	19.7154	9.06306	81.6638	12.816	20.2351	20.8341	5.63163
	11	22.6291	5.75787	5.24489	9.50734	4.35901	14.6054	4.50933	6.95144	72.1149	13.6974	51.7868	55.2068	12.2994	17.853	3.78843	15.3673	19.72	4.8387	4.15684	3.6475	7.25145	5.47444	4.1918	8.20043	72.7921	49.1043	33.9913	41.0369	20.9206	26.0262	2.58813	5.07481
	12	14.209	6.30595	1.82078	5.37759	6.9389	3.46773	2.97543	6.68474	6.6182	9.38962	47.7303	36.9744	28.6144	17.8828	6.76559	11.6151	6.18802	4.87404	2.80796	7.64328	3.51847	2.92962	2.65321	7.7136	40.0818	31.188	56.7252	72.7754	8.26896	21.3564	6.63254	12.5392
	13	5.17455	3.64141	5.00755	3.77714	5.5718	7.02718	5.6895	11.2011	5.525	8.85167	46.8956	32.1436	26.1883	34.4885	7.38353	14.9209	25.8486	3.19599	4.89414	4.37168	8.51683	7.18632	12.3878	10.1274	61.554	58.4085	67.2923	46.6469	12.8178	28.2674	2.94836	2.88441
	14	24.108	5.23349	6.1342	5.32435	6.70952	3.50482	6.66391	14.5036	9.8857	9.74077	109.181	82.1409	21.8897	15.8784	11.5982	19.0024	17.1358	8.62852	5.39227	6.11386	15.9103	4.41186	9.06358	14.5015	58.9684	22.3809	64.8676	62.3885	72.1888	9.48739	6.34861	27.0869
	15	9.48895	3.22143	3.69978	5.14437	9.08586	2.77669	5.01574	10.6497	12.2925	5.22494	48.2715	54.2265	26.7608	14.4176	6.8856	13.9478	7.90875	3.26973	3.72673	4.45483	15.1071	3.65057	2.47339	11.201	15.4491	15.6484	57.5494	64.8406	22.9794	14.4286	17.5067	14.3203
	16	4.87017	2.12698	1.4935	1.81251	5.89866	3.98905	2.48559	4.10206	11.1987	18.3914	3.3037	11.899	4.92432	11.7162	5.53932	3.42197	5.41071	5.40463	1.68209	1.95795	7.93427	2.28383	2.41201	4.04963	11.8072	26.8669	12.2078	14.0946	2.77531	8.38454	12.0898	3.40445
	17	9.02396	10.6201	7.13137	10.8378	26.6967	5.1707	6.87455	16.0971	130.379	31.2971	59.2098	136.974	61.7609	36.9958	9.05707	29.5689	21.6573	12.2401	14.1352	4.41261	20.1736	8.20905	14.0291	17.618	56.5269	8.12834	18.1467	37.9229	39.4827	47.7451	10.2343	15.6288

## Sheet: SEMG_MF
		Affected side																Affected side
		RF				BF				TA				LG				RF				BF				TA				LG
Group	Number	DS1	SS	DS2	SW	DS1	SS	DS2	SW	DS1	SS	DS2	SW	DS1	SS	DS2	SW	DS1	SS	DS2	SW	DS1	SS	DS2	SW	DS1	SS	DS2	SW	DS1	SS	DS2	SW
LDH	1	113.774	124.189	160.442	102.031	104.644	122.109	135.709	109.235	145.93	108.069	108.631	137.893	114.136	105.914	122.914	170.536	107.601	106.183	137.772	150.559	109.085	215.107	128.527	117.562	96.8985	85.5048	117.752	115.021	126.196	141.754	151.157	58.5315
	2	107.105	94.2225	117.78	105.892	107.273	89.7454	91.219	88.4496	80.9577	84.6673	80.9412	76.3385	93.8713	93.3293	69.5655	87.84	81.5527	73.7088	64.8259	97.8365	96.1355	85.8093	67.5683	86.1561	103.737	126.32	116.799	106.122	100.374	118.988	123.028	94.2804
	3	36.47	88.0383	74.4696	100.171	108.871	119.706	97.4679	88.7395	82.9222	90.7302	87.0239	114.629	79.6292	102.029	93.9211	80.6148	82.0316	128.296	117.14	101.846	107.084	124.04	113.059	103.84	86.2637	103.828	118.804	80.0932	47.6143	96.9671	93.8519	109.316
	4	103.16	41.5343	32.5743	49.5702	84.7225	102.699	95.6678	61.0018	122.32	111.492	78.8007	47.5699	119.608	110.365	64.8058	48.9472	81.4067	35.409	103.885	90.8202	115.484	103.117	68.8278	76.0624	99.8487	102.396	79.6692	75.6967	122.636	94.7649	98.9063	56.419
	5	97.7048	105.453	109.799	74.6978	90.779	110.76	121.463	93.3909	114.53	126.872	114.19	176.827	106.37	94.255	99.4124	121.889	77.3778	110.483	97.1671	81.6201	61.7842	86.913	80.7464	52.0199	82.5997	121.694	131.747	109.486	67.5264	116.728	115.432	56.0672
	6	102.064	84.1451	67.9032	179.395	72.099	117.488	97.8125	94.9543	183.451	122.838	237.498	140.781	115.656	75.2393	145.484	112.926	140.823	86.815	74.9703	147.757	75.0145	121.03	60.8178	55.9066	156.191	158.283	128.21	138.409	146.301	112.579	74.4992	145.961
	7	46.5306	86.3144	115.229	90.2963	120.38	91.0286	63.8034	112.615	97.1692	116.529	110.491	88.0166	64.5418	100.492	64.7579	101.107	29.6238	70.4838	87.5345	48.658	90.1047	72.7613	108.818	81.604	76.6828	78.9859	61.2196	95.902	53.8838	79.4161	62.2727	75.5587
	8	108.279	68.3869	111.887	53.4983	65.7772	72.4333	82.9622	70.573	100.892	87.9031	109.234	75.0052	135.119	92.3682	145.643	117.851	134.864	48.7172	129.36	106.767	59.1912	47.1712	81.8499	103.48	106.142	72.074	109.956	80.7885	55.8748	22.3255	111.843	149.093
	9	104.51	99.4511	177.416	100.942	81.4111	95.5149	56.4555	57.2281	180.258	133.889	99.331	60.1325	110.931	82.9244	83.0181	48.5677	135.302	32.964	120.679	42.5624	89.388	81.0937	83.431	44.1671	138.619	111.868	100.998	67.1337	96.248	61.1281	76.1389	57.8327
	10	61.8169	97.7395	70.4489	82.1896	56.3356	74.2617	74.1899	80.4815	155.855	120.769	118.242	113.742	75.2918	86.4117	50.1672	92.5417	59.8897	84.239	46.5162	91.0755	76.2926	97.8047	98.4751	114.107	89.4635	91.7615	79.8695	91.0238	78.6188	95.7457	165.77	115.997
	11	58.1957	67.4053	128.087	142.377	79.7469	79.9421	141.457	52.9636	109.633	103.092	97.993	142.132	114.253	110.433	58.1272	40.9296	86.1122	72.5021	98.2699	70.6854	103.937	77.4292	109.188	107.957	91.2104	98.0479	84.7144	94.2773	63.9828	167.053	63.7241	28.0583
	12	37.3608	111.353	29.4932	90.3685	31.3758	86.8597	79.8139	106.799	180.452	143.651	86.2202	65.2618	64.52	71.6959	107.798	53.4228	76.6945	87.1616	105.846	102.528	117.052	96.1397	101.244	103.09	110.766	110.577	120.88	110.976	43.1339	64.7731	40.1903	82.8508
	13	151.529	67.3945	63.0184	108.959	79.5554	150.622	121.281	85.8332	143.368	132.237	129.861	110.557	81.6285	111.448	159.957	117.206	127.407	147.697	57.3572	67.4072	73.8752	102.723	81.9683	88.6702	202.651	152.213	154.439	154.811	84.7894	108.241	86.8251	77.2386
	14	69.7296	130.927	63.4503	45.4311	91.5166	90.8301	61.1763	55.7871	112.289	118.306	150.908	79.0615	22.5969	89.729	86.39	36.1909	34.547	47.7919	87.1707	60.1752	80.6596	65.7726	116.443	102.009	127.171	107.449	69.6062	88.6904	31.347	159.595	81.755	69.1024
	15	70.6809	32.0065	50.4432	78.7357	86.9407	78.8429	80.7545	111.139	115.652	122.665	161.524	158.514	79.612	105.231	99.9933	63.662	110.365	142.95	83.5162	67.1497	164.597	87.56	99.1501	106.343	191.615	121.192	136.273	128.684	42.2669	106.157	102.678	48.9968
	16	64.149	26.4869	74.3778	33.4128	93.1546	120.72	112.243	125.942	119.27	75.8755	83.4103	86.1086	44.097	102.404	47.7296	107.662	119.069	43.8751	103.248	67.7428	67.1278	87.3467	94.2006	99.4366	117.171	107.143	121.447	66.1458	34.1258	123.811	58.1729	50.6003
	17	113.821	62.3841	68.4488	79.8867	89.4133	111.935	123.43	94.4338	42.7142	41.1325	51.8542	51.0664	109.5	117.932	60.2009	134.717	33.104	107.172	100.715	78.5843	123.729	113.561	103.49	83.5309	150.017	66.3713	49.0252	74.4405	94.008	124.702	148.514	89.1922
Control	1	51.2644	106.112	165.164	92.359	109.873	107.587	171.013	100.814	138.413	112.596	137.374	127.575	166.208	98.8867	86.0482	91.566	87.8707	90.3933	70.4784	136.814	96.028	118.172	92.3284	78.8899	116.666	126.521	145.745	106.086	82.4438	91.7367	135.084	155.936
	2	143.28	151.773	130.809	108.967	73.329	86.0205	100.665	95.7284	127.104	139.254	110.96	136.266	114.025	107.672	119.422	159.661	138.539	117.323	108.159	101.925	93.0336	107.498	107.259	81.5634	119.982	134.353	133.731	118.552	123.604	110.843	118.413	106.63
	3	69.1092	76.6043	84.1043	81.7185	91.4229	155.635	157.685	83.3399	62.1016	117.009	53.782	121.582	154.455	118.292	115.318	104.296	41.3207	108.572	46.7165	134.089	100.682	124.455	102.492	141.028	137.64	141.937	154.235	138.262	78.5579	120.123	190.71	101.125
	4	108.541	147.077	141.669	104.112	96.6162	132.623	148.018	95.8903	133.288	136.81	170.958	134.151	46.8678	114.452	155.647	85.5581	118.062	84.3876	209.403	131.177	109.251	110.713	102.2	119.481	159.012	118.142	133.814	138.401	59.2351	145.638	155.967	58.1472
	5	82.1569	89.9536	99.9372	88.2467	110.613	110.482	86.9457	128.004	72.625	116.42	114.384	134.633	36.4998	98.6251	133.15	152.643	76.8528	99.8421	72.9042	77.491	108.252	127.391	118.63	87.4068	37.9661	99.8097	109.221	80.2018	46.6421	161.95	137.932	113.54
	6	87.2671	121.758	183.845	118.489	90.7132	116.193	122.997	111.418	116.715	109.973	90.4001	114.009	74.5933	84.1672	96.2937	154.935	40.8074	151.863	153.288	87.7654	74.9067	115.141	131.589	77.1431	128.263	89.3622	92.6137	128.664	91.7127	110.616	128.408	163.953
	7	64.8264	67.3521	60.345	119.2	76.7751	79.5131	87.8393	80.5566	121.581	76.1085	74.4372	85.5816	69.1699	46.2352	100.235	166.895	92.7303	102.433	100.301	71.704	88.7252	129.372	55.2293	89.2171	168.71	141.715	81.0887	62.0963	189.823	121.976	113.107	94.2973
	8	214.658	120.767	113.23	99.315	89.5021	86.8164	112.554	57.6792	164.723	120.523	132.33	133.849	75.7128	88.7608	151.917	85.6354	130.722	41.2877	106.068	42.7873	107.949	85.9328	117.772	77.3278	127.243	94.4784	115.75	91.2099	73.8732	126.793	95.3545	98.3879
	9	120.414	88.2879	98.002	107.242	141.576	117.876	80.4556	95.6061	150.638	118.169	125.058	128.211	123.978	137.679	113.847	130.704	78.2459	88.9543	80.4273	110.605	76.7592	74.7257	75.1336	89.5966	113.985	140.511	135.974	120.888	125.464	128.263	134.518	141.129
	10	74.6806	120.055	115.265	85.5631	90.0109	89.5251	108.776	71.056	135.327	118.73	114.113	102.529	122.653	119.42	116.945	119.501	97.2995	104.732	166.235	98.6267	101.427	126.059	120.157	99.8797	131.946	121.326	115.94	136.401	111.557	159.467	129.345	77.4413
	11	40.0609	84.1775	44.7458	126.404	100.721	96.1306	67.5271	88.0917	90.1396	82.7551	80.3544	98.0568	37.1074	92.3275	98.4688	44.3112	29.7902	86.3198	64.1037	110.651	54.0209	89.2657	139.607	101.323	142.001	112.494	117.776	109.939	72.0357	76.2779	130.017	80.0088
	12	83.4235	132.041	185.951	127.407	67.0297	100.192	128.911	71.1488	131.469	154.454	81.865	88.6631	47.8022	97.76	76.1534	106.631	103.438	109.621	107.455	113.785	143.766	108.201	156.61	103.028	107.844	111.964	114.422	114.854	32.6618	105.02	122.233	46.9338
	13	64.2372	98.9664	122.677	131.952	129.289	96.5329	119.766	126.721	119.274	156.964	149.531	125.587	134.861	110.214	70.735	86.6062	37.4082	71.9696	56.0874	104.931	71.6356	149.412	114.166	67.9429	90.8031	90.9482	126.11	94.7444	93.731	109.876	132.114	159.058
	14	25.2397	77.2103	91.2826	91.3776	65.5028	156.448	112.629	76.377	137.205	80.387	130.191	136.173	69.396	92.7306	65.2721	101.683	28.1373	82.7327	137.987	107.256	75.5093	81.5454	56.8859	78.0364	114.604	89.538	107.264	93.9949	97.7341	102.303	59.3743	35.4434
	15	37.591	94.6141	58.3876	66.5317	137.36	167.409	84.9573	109.304	104.572	71.95	105.066	139.858	55.6053	121.261	60.0624	97.5148	64.3935	93.8255	65.2578	87.2322	116.459	139.227	123.087	152.907	125.293	133.006	122.739	128.768	101.367	146.066	126.111	105.408
	16	110.624	144.295	215.297	146.823	101.785	132.932	135.958	128.761	91.4615	118.915	150.443	109.289	135.696	126.369	128.123	119.928	95.4396	114.731	139.434	122.676	90.5249	145.329	102.95	93.7367	150.386	99.9276	119.651	85.1357	205.457	131.124	105.055	213.151
	17	126.94	52.581	90.2498	48.5285	67.7319	149.836	86.9236	80.578	49.4113	64.8749	85.1971	171.77	37.9128	113.398	88.8008	68.9519	88.444	94.6391	88.7169	168.001	88.6187	71.8139	81.6218	76.1122	133.464	86.7555	128.929	120.176	104.184	84.8366	62.1868	45.7307

## Sheet: SEMG_co-contraction
		Affected side		Affected side
Group	Number	RF-BF	TA-LG	RF-BF	TA-LG
LDH	1	0.428972	0.435916	0.531817	0.827404
	2	0.628523	0.465631	0.392049	0.595967
	3	0.802403	0.510711	0.419335	0.630405
	4	0.78518	0.610211	0.709276	0.620926
	5	0.658915	0.52286	0.705171	0.675033
	6	0.715181	0.416512	0.548449	0.396074
	7	0.236883	0.630161	0.535409	0.543927
	8	0.620598	0.699839	0.451135	0.599079
	9	0.504877	0.662264	0.781388	0.569814
	10	0.694588	0.574352	0.747019	0.50507
	11	0.636318	0.562852	0.368436	0.585545
	12	0.652626	0.627575	0.490918	0.413875
	13	0.569566	0.65416	0.510033	0.643204
	14	0.68878	0.47526	0.596417	0.59283
	15	0.821687	0.335444	0.683777	0.359075
	16	0.58419	0.759316	0.666991	0.685374
	17	0.633987	0.482314	0.493571	0.523556
Control	1	0.530816	0.386553	0.72185	0.361803
	2	0.729134	0.238241	0.825725	0.315732
	3	0.756435	0.561948	0.426224	0.204945
	4	0.623311	0.56322	0.808921	0.564879
	5	0.694269	0.52286	0.73687	0.668728
	6	0.781768	0.548067	0.667658	0.557775
	7	0.888597	0.626667	0.592205	0.651067
	8	0.651019	0.565325	0.755885	0.757519
	9	0.779929	0.467826	0.721821	0.404164
	10	0.827257	0.497307	0.4195	0.482161
	11	0.662833	0.41385	0.684545	0.463701
	12	0.635451	0.503278	0.667253	0.352047
	13	0.819552	0.380056	0.61149	0.389421
	14	0.631393	0.422497	0.710916	0.611918
	15	0.811127	0.434361	0.748612	0.432062
	16	0.816903	0.586488	0.751892	0.455415
	17	0.626679	0.664643	0.714606	0.473276
